# Supplementary material for: Organoid cultures from normal and cancer-prone human breast tissues preserve complex epithelial lineages
Source: Nat Commun. 2020 Apr 6;11:1711. doi: 10.1038/s41467-020-15548-7 (PMC7136203; doi:10.1038/s41467-020-15548-7)
Supplement: Supplementary file 3 — Supplementary Data 1 [file 41467_2020_15548_MOESM3_ESM.xlsx]

## Sheet: Table S4
Supplementary Data: List of organoid cultures generated
Culture ID	source	inherited gene mutation	patient age	number of prior pregnancies
ORG2	mammoplasty	N/A	21	0
ORG3	mammoplasty	N/A	35	0
ORG4	mammoplasty	N/A	21	0
ORG5	mammoplasty	N/A	57	0
ORG6	prophylactic mastectomy	BRCA1	24	0
ORG7	mammoplasty	N/A	24	0
ORG8	mammoplasty	N/A	46	2
ORG9	mammoplasty	N/A	24	3
ORG10	mammoplasty	N/A	35	0
ORG11	prophylactic mastectomy	BRCA1	34	3
ORG12	prophylactic mastectomy	BRCA1	41	3
ORG13	prophylactic mastectomy	BRCA1	52	0
ORG14	prophylactic mastectomy	BRCA1	38	4
ORG15	prophylactic mastectomy	BRCA1	34	0
ORG16	prophylactic mastectomy	ATM	62	4
ORG17	prophylactic mastectomy	BRCA1	34	3
ORG19	prophylactic mastectomy	BRCA1	51	5
ORG20	prophylactic mastectomy	BRCA1	71	3
ORG21	prophylactic mastectomy	TP53	37	2
ORG22	prophylactic mastectomy	BRCA1	46	0
ORG23	mammoplasty	N/A	23	0
ORG24	mammoplasty	N/A	40	2
ORG25	mammoplasty	N/A	28	0
ORG26	prophylactic mastectomy	BRCA1	55	4
ORG27	mammoplasty	N/A	30	unknown
ORG28	mammoplasty	N/A	37	0
ORG29	mammoplasty	N/A	23	0
ORG30	mammoplasty	N/A	19	0
ORG31	prophylactic mastectomy	PALB2	41	0
ORG32	mammoplasty	N/A	22	0
ORG35	prophylactic mastectomy	none	73	2
ORG36	prophylactic mastectomy	BRCA1	52	4
ORG37	prophylactic mastectomy	PALB2	38	3
ORG38	prophylactic mastectomy	BRCA1	58	3
ORG39	prophylactic mastectomy	BRCA1	38	0
ORG40	mammoplasty	N/A	19	0
ORG41	mammoplasty	N/A	22	0
ORG42	prophylactic mastectomy	TP53	36	3
ORG43	prophylactic mastectomy	BRCA1	47	1
ORG44	prophylactic mastectomy	BRCA1, p53	30	0
ORG45	prophylactic mastectomy	BRCA1	38	2
ORG46	prophylactic mastectomy	ATM	52	2
ORG47	prophylactic mastectomy	BRCA1	27	0
ORG48	prophylactic mastectomy	BRCA2	31	4
ORG49	prophylactic mastectomy	BRCA1	31	unknown
ORG50	mammoplasty	N/A	26	0
ORG51	prophylactic mastectomy	BRCA1	40	4
ORG52	prophylactic mastectomy	BRCA2	33	2
ORG53	prophylactic mastectomy	BRCA2	28	0
ORG54	prophylactic mastectomy	BRCA1	37	0
ORG55	prophylactic mastectomy	BRCA1	44	0
ORG56	prophylactic mastectomy	CHEK2	42	3
ORG57	prophylactic mastectomy	TP53	42	4
ORG58	prophylactic mastectomy	BRCA2	32	0
ORG59	prophylactic mastectomy	BRCA2	61	2
ORG60	mammoplasty	N/A	36	2
ORG61	prophylactic mastectomy	BRCA2	33	1
ORG62	prophylactic mastectomy	none	30	0
ORG63	prophylactic mastectomy	BRCA2	33	0
ORG64	prophylactic mastectomy	BRCA2	27	0
ORG65	mammoplasty	N/A	46	6
ORG66	mammoplasty	N/A	55	1
ORG67	prophylactic mastectomy	BRCA1	25	0
ORG68	prophylactic mastectomy	BRCA1	46	4
ORG69	mammoplasty	N/A	39	unknown
ORG71	prophylactic mastectomy	BRCA2	65	0
ORG72	prophylactic mastectomy	BRCA2	50	6
ORG73	prophylactic mastectomy	BRCA2	57	2
ORG74	mammoplasty	N/A	31	4
ORG75	mammoplasty	N/A	41	1
ORG76	prophylactic mastectomy	BRCA1	55	4
ORG77	prophylactic mastectomy	BRCA2	48	2
ORG80	prophylactic mastectomy	TP53	23	1
ORG81	prophylactic mastectomy	BRCA2	39	1
ORG82	mammoplasty	N/A	37	unknown
ORG83	prophylactic mastectomy	BRCA1	37	3
ORG85	prophylactic mastectomy	BRCA2	36	0
ORG86	prophylactic mastectomy	PALB2	57	1
ORG87	prophylactic mastectomy	BRCA1	36	5
